# Supplementary material for: Fat-to-Muscle Ratio Is Independently Associated with Hyperuricemia and a Reduced Estimated Glomerular Filtration Rate in Chinese Adults: The China National Health Survey
Source: Nutrients. 2022 Oct 8;14(19):4193. doi: 10.3390/nu14194193 (PMC9573307; doi:10.3390/nu14194193)
Supplement: Supplementary file 1 [file nutrients-14-04193-s001.zip]

Archive with 1 entries (1 files):
- nutrients-1941360-supplementary.pdf
